# Supplementary material for: Where does the money go to? Cost analysis of gynecological patients with a benign condition
Source: PLoS One. 2021 Jul 9;16(7):e0254124. doi: 10.1371/journal.pone.0254124 (PMC8270439; doi:10.1371/journal.pone.0254124)
Supplement: S1 Table — (XLS) [file pone.0254124.s003.xls]

## Sheet: .
ID	age	gender	university (1)/community (2) hospital	diagnosis	Oper (1)/non-oper (0)	hospital_total_costs6mo	hospital_total_costs_2y	hospital_appointment_2y	hospital_ward_2y	hospital_operation_2y	hospital_outpatient_procedure_2y	hospital_x-ray_2y	hospital_lab_2y	hospital_pathol_2y	hospital_expensive drugs	e@1a	e@1b	e@1c	e@1d	e@1e	e@1f	e@1g	e@1h	e@2a	e@2b	e@2c	e@2d	e@2e	e@2f	e3	e4	e5	e6	e7	e8	e9	primary_healthcare_doctor	workplace_doctor	nurse	private_physician	private_ob/gyn	private_gyn_ultrasound	hospital_outpatientclinic	hospital_emergencyroom	bloodtest	other_lab	ultrasound	x-ray	ct
1	50	2	1	3	0	430	682	120	0	0	520	0	0	42	0	1	0	0	0	0	0	0	0	1	0	0	0	0	0	4	0	2	0	0	1	1	110	0	0	0	0	0	0	0	20.6	0	0	0	0
3	38	2	1	1	0	346.55	346.55	80	0	0	200	0	24.55	42	0	1	0	2	0	0	0	3	0	0	2	0	0	0	0	6	0	2	0	0	3	1	110	0	94	0	0	0	678.6	0	0	41.2	0	0	0
4	43	2	1	3	0	522	1264	180	0	0	1000	0	0	84	0	0	0	0	0	0	1	0	0	0	0	0	0	0	0	0	0	2	0	0	2	2	0	0	0	0	0	140	0	0	0	0	0	0	0
5	73	2	1	2	0	110	1491.9	60	1230	0	50	45.5	106.4	0	0	0	0	0	0	0	0	0	0	0	0	0	0	0	0	0	0	2	0	0	1	1	0	0	0	0	0	0	0	0	0	0	0	0	0
6	46	2	1	2	1	2226.4	2575.8	140	380	1680	200	0	25.8	150	0	1	0	0	0	0	0	0	0	0	0	1	0	0	0	1	0	2	0	2	2	1	110	0	0	0	0	0	0	0	0	0	80	0	0
7	33	2	1	5	1	241.4	3952.8	140	380	3030	200	0	52.8	150	0	0	0	0	0	2	2	0	0	0	1	1	1	0	0	1	0	0	0	0	2	1	0	0	0	0	140	280	0	0	0	20.6	80	35	0
8	59	2	1	3	0	492	492	80	0	0	370	0	0	42	0	0	0	0	0	1	1	0	0	0	0	1	0	0	0	0	0	0	0	0	1	1	0	0	0	0	70	140	0	0	0	0	80	0	0
9	49	2	1	4	0	1525.6	7721.8	2250	2460	0	1560	849	471.8	131	0	0	1	0	0	1	1	0	0	0	0	0	0	0	0	0	0	4	0	0	2	1	0	56	0	0	70	140	0	0	0	0	0	0	0
10	46	2	1	2	0	316.7	817	425	0	0	250	0	100	42	0	1	0	0	0	0	0	0	0	0	0	0	0	0	0	1	0	0	0	0	1	1	110	0	0	0	0	0	0	0	0	0	0	0	0
11	83	2	1	1	0	622	2586	270	0	0	2040	0	0	276	0	1	0	0	0	0	0	0	0	0	0	0	0	0	0	0	0	1	0	0	1	1	110	0	0	0	0	0	0	0	0	0	0	0	0
12	67	2	1	6	1	110	2944.1	120	380	2050	200	0	44.1	150	0	0	0	0	1	1	0	0	0	0	0	0	0	0	0	0	0	1	1	0	1	1	0	0	0	70	70	0	0	0	0	0	0	0	0
13	31	2	1	1	0	376.5	376.5	80	0	0	210	0	25.5	61	0	1	0	0	0	0	0	0	0	0	1	0	0	0	0	0	0	0	0	0	1	2	110	0	0	0	0	0	0	0	0	20.6	0	0	0
14	38	2	1	5	0	110	240	140	0	0	100	0	0	0	0	1	2	2	0	0	0	0	0	0	0	0	0	0	0	0	0	2	0	0	2	1	110	112	94	0	0	0	0	0	0	0	0	0	0
15	65	2	1	1	0	302	532	140	0	0	350	0	0	42	0	0	0	0	0	1	1	1	0	0	0	0	0	0	0	0	0	0	1	0	1	1	0	0	0	0	70	140	226.2	0	0	0	0	0	0
16	43	2	1	1	1	420.3	2317.7	390	0	1580	260	0	26.7	61	0	2	0	0	0	0	0	0	0	2	0	0	0	0	0	1	0	0	0	1	2	2	220	0	0	0	0	0	0	0	41.2	0	0	0	0
17	48	2	1	1	1	3333.35	3819.05	120	760	2370	300	0	77.05	192	0	0	0	0	0	1	1	0	0	0	0	0	1	0	0	0	0	0	0	1	2	1	0	0	0	0	70	140	0	0	0	0	0	35	0
18	37	2	1	7	0	482	482	80	0	0	360	0	0	42	0	0	0	0	0	1	1	1	1	0	0	0	0	0	0	0	0	3	0	1	2	1	0	0	0	0	70	140	226.2	248.6	0	0	0	0	0
19	41	2	1	1	1	3142.4	5183	410	1600	2750	200	0	73	150	0	0	0	0	1	0	1	1	0	0	0	0	0	0	0	5	0	1	0	0	2	1	0	0	0	70	0	140	226.2	0	0	0	0	0	0
20	45	2	1	2	0	110	110	60	0	0	50	0	0	0	0	1	0	0	0	0	0	0	0	0	0	0	0	0	0	3	0	2	0	0	3	1	110	0	0	0	0	0	0	0	0	0	0	0	0
21	43	2	1	2	1	3521.8	3940.2	120	1140	2210	260	0	41.2	169	0	0	0	0	0	1	1	0	0	0	0	1	0	0	0	0	0	3	0	0	2	2	0	0	0	0	70	140	0	0	0	0	80	0	0
22	74	2	1	4	0	189	249	120	0	0	110	0	0	19	0	1	0	0	0	0	0	0	0	0	0	1	0	0	0	0	0	1	0	0	1	1	110	0	0	0	0	0	0	0	0	0	80	0	0
23	47	2	1	2	0	110	110	60	0	0	50	0	0	0	0	0	1	0	0	0	0	0	0	0	0	1	0	0	0	0	0	2	0	0	1	1	0	56	0	0	0	0	0	0	0	0	80	0	0
24	63	2	1	1	0	430	732	120	0	0	570	0	0	42	0	0	0	0	1	1	1	0	0	0	0	0	0	0	0	0	0	0	0	0	1	1	0	0	0	70	70	140	0	0	0	0	0	0	0
25	42	2	1	7	0	531.2	531.2	60	0	0	420	46	5.2	0	0	1	3	1	1	1	1	0	0	1	1	1	1	0	1	0	0	2	0	0	2	1	110	168	47	70	70	140	0	0	20.6	20.6	80	35	0
26	51	2	1	4	0	351	351	80	0	0	210	0	0	61	0	1	0	0	0	0	0	0	0	0	0	0	0	0	0	0	0	2	0	0	2	1	110	0	0	0	0	0	0	0	0	0	0	0	0
27	50	2	1	3	0	160	832	220	0	0	570	0	0	42	0	0	0	0	2	2	1	0	0	0	0	0	0	0	0	0	0	0	0	0	2	1	0	0	0	140	140	140	0	0	0	0	0	0	0
29	43	2	1	3	0	682	984	120	0	0	780	0	0	84	0	2	0	0	0	0	0	0	0	2	1	0	0	0	0	5	0	1	0	0	3	4	220	0	0	0	0	0	0	0	41.2	20.6	0	0	0
30	37	2	1	2	1	3965.2	4398.95	160	1520	2210	200	0	116.95	192	0	1	0	0	0	0	0	0	0	0	1	0	0	0	0	0	0	0	0	0	1	1	110	0	0	0	0	0	0	0	0	20.6	0	0	0
31	44	2	1	5	1	263	4870.85	411	1470	2453	289	0	78.85	169	0	0	2	0	0	0	2	0	0	0	0	0	0	0	0	0	0	2	0	1	2	1	0	112	0	0	0	280	0	0	0	0	0	0	0
32	51	2	1	1	1	252	1833.9	440	0	970	300	0	11.9	112	0	2	0	1	0	0	0	0	0	1	1	1	0	0	0	0	0	0	0	0	1	2	220	0	47	0	0	0	0	0	20.6	20.6	80	0	0
33	63	2	1	3	0	302	2128	240	0	0	1720	0	0	168	0	0	0	0	0	2	1	0	0	0	0	0	0	0	0	0	0	0	0	0	1	1	0	0	0	0	140	140	0	0	0	0	0	0	0
34	52	2	1	2	1	422.3	2329.7	310	0	1670	200	0	27.7	122	0	0	0	0	0	1	0	0	0	0	0	0	0	0	0	1	0	2	0	0	2	2	0	0	0	0	70	0	0	0	0	0	0	0	0
35	50	2	1	2	1	291.3	5659.65	300	760	2370	580	1138	177.65	334	0	0	0	0	0	1	1	0	0	0	0	0	0	0	0	0	0	0	0	0	2	3	0	0	0	0	70	140	0	0	0	0	0	0	0
36	47	2	1	2	0	125	1366	935	0	0	370	0	0	61	0	0	0	0	2	2	1	0	0	0	0	0	0	0	0	0	0	2	3	0	3	1	0	0	0	140	140	140	0	0	0	0	0	0	0
37	53	2	1	4	0	172.1	172.1	80	0	0	50	0	42.1	0	0	1	0	0	0	0	0	0	0	1	0	1	0	0	0	0	0	2	0	1	2	1	110	0	0	0	0	0	0	0	20.6	0	80	0	0
38	72	2	1	7	0	130	130	80	0	0	50	0	0	0	0	1	0	0	0	0	0	0	0	0	0	0	0	0	0	0	0	0	0	0	1	1	110	0	0	0	0	0	0	0	0	0	0	0	0
39	45	2	1	3	1	322	2275.7	370	0	1130	620	0	23.7	132	0	0	0	0	0	1	1	0	0	0	0	0	0	0	0	0	0	1	0	0	2	2	0	0	0	0	70	140	0	0	0	0	0	0	0
40	37	2	1	3	0	642	642	80	0	0	520	0	0	42	0	0	0	0	0	1	1	0	0	0	1	1	0	0	0	0	0	1	0	0	2	1	0	0	0	0	70	140	0	0	0	20.6	80	0	0
41	56	2	1	1	0	122	736.2	240	0	0	400	0	12.2	84	0	0	0	0	0	1	1	0	0	0	0	0	0	0	0	0	0	0	0	0	2	1	0	0	0	0	70	140	0	0	0	0	0	0	0
43	64	2	1	6	1	1230	1349.4	310	0	980	50	0	9.4	0	0	0	0	0	0	1	0	0	0	0	0	0	0	0	0	0	0	0	0	0	1	1	0	0	0	0	70	0	0	0	0	0	0	0	0
44	67	2	1	1	1	227	1454.4	310	0	990	100	0	12.4	42	0	0	0	0	0	1	1	0	0	0	0	0	0	0	0	0	0	1	0	0	2	1	0	0	0	0	70	140	0	0	0	0	0	0	0
45	47	2	1	1	0	172	252	160	0	0	50	0	0	42	0	0	0	0	0	1	1	0	0	1	0	1	0	0	0	0	0	0	0	2	2	2	0	0	0	0	70	140	0	0	20.6	0	80	0	0
46	45	2	1	2	1	5011.8	5436.2	172	645	4079	301	0	47.2	192	0	1	0	0	0	0	0	0	0	0	1	0	0	0	0	0	0	0	0	0	1	1	110	0	0	0	0	0	0	0	0	20.6	0	0	0
47	48	2	1	2	1	2568.4	3089.8	120	380	1680	350	0	25.8	534	0	0	0	0	0	1	2	0	0	0	0	2	0	0	0	0	0	2	12	1	3	1	0	0	0	0	70	280	0	0	0	0	160	0	0
49	57	2	1	2	1	390	3246.8	640	380	1680	150	0	204.8	192	0	0	2	1	0	1	1	0	0	2	1	0	0	0	0	6	0	1	1	0	3	4	0	112	47	0	70	140	0	0	41.2	20.6	0	0	0
51	58	2	1	3	0	683	1023	140	0	0	780	0	0	103	0	0	3	0	0	1	0	0	0	0	0	0	0	0	0	2	0	5	0	2	1	1	0	168	0	0	70	0	0	0	0	0	0	0	0
52	41	2	1	1	0	422	662	160	0	0	460	0	0	42	0	0	1	0	0	1	1	0	0	0	0	0	0	0	0	0	0	1	0	0	4	4	0	56	0	0	70	140	0	0	0	0	0	0	0
53	79	2	1	6	0	269	1282.4	480	0	0	770	0	13.4	19	0	0	0	0	0	1	0	0	0	0	0	0	0	0	0	0	0	0	0	0	1	1	0	0	0	0	70	0	0	0	0	0	0	0	0
55	86	2	1	1	0	149	149	80	0	0	50	0	0	19	0	1	0	3	0	0	0	0	0	0	3	0	0	0	0	0	0	0	0	0	1	1	110	0	141	0	0	0	0	0	0	61.8	0	0	0
56	63	2	1	1	1	369	1736.4	310	0	1130	200	0	12.4	84	0	0	0	0	0	1	1	0	0	0	0	0	0	0	0	0	0	0	0	0	2	1	0	0	0	0	70	140	0	0	0	0	0	0	0
57	52	2	1	2	1	162	4584.5	416	735	2951	229	0	103.5	150	0	0	0	0	1	1	1	0	0	0	0	1	0	0	0	0	0	1	0	0	1	1	0	0	0	70	70	140	0	0	0	0	80	0	0
58	62	2	1	3	0	472	2136	490	0	0	1520	0	0	126	0	0	0	0	0	1	1	0	0	0	0	0	0	0	0	0	0	1	0	0	1	1	0	0	0	0	70	140	0	0	0	0	0	0	0
59	76	2	1	3	0	842	1114	140	0	0	890	0	0	84	0	1	0	0	0	0	0	0	0	0	0	0	0	0	0	0	0	0	0	0	1	1	110	0	0	0	0	0	0	0	0	0	0	0	0
60	46	2	1	2	0	130	130	80	0	0	50	0	0	0	0	0	0	0	0	1	1	0	0	0	0	0	0	0	0	0	0	1	0	0	1	1	0	0	0	0	70	140	0	0	0	0	0	0	0
61	54	2	1	7	0	480	480	60	0	0	420	0	0	0	0	0	0	0	0	1	1	0	0	0	0	0	0	0	0	0	0	0	9	0	1	1	0	0	0	0	70	140	0	0	0	0	0	0	0
62	35	2	1	4	0	90	400	350	0	0	50	0	0	0	0	3	0	0	0	0	0	0	0	0	0	0	0	0	0	0	0	0	0	0	3	1	330	0	0	0	0	0	0	0	0	0	0	0	0
63	70	2	1	4	0	234	940.3	240	0	0	110	530	41.3	19	0	1	0	1	0	0	0	0	0	1	0	1	0	1	1	0	0	0	0	0	1	1	110	0	47	0	0	0	0	0	20.6	0	80	0	150
64	49	2	1	3	0	272	272	80	0	0	150	0	0	42	0	0	1	0	0	1	0	0	0	0	0	0	0	0	0	0	0	1	0	2	2	1	0	56	0	0	70	0	0	0	0	0	0	0	0
65	43	2	1	2	1	320	4782.8	396	735	2951	439	0	111.8	150	0	1	0	0	0	0	0	0	0	0	0	0	0	0	0	0	0	1	0	0	1	1	110	0	0	0	0	0	0	0	0	0	0	0	0
66	37	2	1	5	1	290	4505.15	510	760	2620	350	0	115.15	150	0	1	0	0	0	0	0	0	0	0	0	0	0	0	0	0	0	2	0	1	4	1	110	0	0	0	0	0	0	0	0	0	0	0	0
67	65	2	1	7	0	480	480	60	0	0	420	0	0	0	0	0	0	0	1	1	1	1	0	0	0	0	0	0	0	0	0	1	0	0	1	1	0	0	0	70	70	140	226.2	0	0	0	0	0	0
68	73	2	1	4	0	90	1950.4	810	0	0	770	249.6	78.8	42	0	3	0	2	2	1	1	1	1	4	1	1	1	0	0	0	0	4	0	0	4	1	330	0	94	140	70	140	226.2	248.6	82.4	20.6	80	35	0
69	48	2	1	1	0	135.4	656.9	460	0	0	100	0	54.9	42	0	3	0	0	0	0	0	2	1	1	3	2	0	0	0	0	0	3	3	2	3	3	330	0	0	0	0	0	452.4	248.6	20.6	61.8	160	0	0
70	26	2	1	7	0	209	209	80	0	0	110	0	0	19	0	0	0	0	0	0	0	0	0	0	0	0	0	0	0	0	0	1	0	0	2	1	0	0	0	0	0	0	0	0	0	0	0	0	0
71	24	2	1	4	0	130	210	160	0	0	50	0	0	0	0	1	2	0	0	1	1	0	0	2	1	1	0	0	0	10	0	5	0	0	3	1	110	112	0	0	70	140	0	0	41.2	20.6	80	0	0
72	38	2	1	2	0	372	502	160	0	0	300	0	0	42	0	0	1	0	0	0	1	0	0	0	0	0	0	0	0	0	0	0	0	0	1	1	0	56	0	0	0	140	0	0	0	0	0	0	0
73	49	2	1	1	1	200.4	3581.75	240	400	2620	50	0	60.75	211	0	1	0	1	1	1	1	1	0	3	0	1	1	0	0	0	0	1	0	0	2	2	110	0	47	70	70	140	226.2	0	61.8	0	80	35	0
74	58	2	1	3	0	99	681	160	0	0	460	0	0	61	0	0	0	0	0	1	1	0	0	0	0	0	0	0	0	0	0	0	0	0	1	1	0	0	0	0	70	140	0	0	0	0	0	0	0
75	38	2	1	5	1	224.5	3254	400	520	1980	310	0	25	19	0	2	1	1	0	0	0	0	0	1	0	1	0	0	0	7	0	2	0	0	2	1	220	56	47	0	0	0	0	0	20.6	0	80	0	0
76	50	2	1	2	1	270	5082.85	380	1390	2530	430	0	160.85	192	0	1	0	0	0	1	1	0	0	0	0	0	0	0	0	0	0	0	2	3	2	1	110	0	0	0	70	140	0	0	0	0	0	0	0
77	50	2	1	1	0	432	432	80	0	0	310	0	0	42	0	1	0	0	0	0	0	0	0	2	0	0	0	0	0	0	0	1	1	0	2	1	110	0	0	0	0	0	0	0	41.2	0	0	0	0
78	77	2	1	1	0	80	352	160	0	0	150	0	0	42	0	0	0	0	0	1	1	0	0	0	0	0	0	0	0	0	0	1	0	0	1	1	0	0	0	0	70	140	0	0	0	0	0	0	0
79	40	2	1	1	0	144.7	353.7	160	0	0	160	0	14.7	19	0	1	0	0	2	0	1	0	0	2	1	1	0	0	0	0	0	0	0	1	2	2	110	0	0	140	0	140	0	0	41.2	20.6	80	0	0
80	42	2	1	3	0	522	994	120	0	0	790	0	0	84	0	0	0	0	1	1	1	0	0	0	0	0	0	0	0	0	0	0	0	0	1	1	0	0	0	70	70	140	0	0	0	0	0	0	0
81	55	2	1	2	1	130	2441.05	240	400	1300	300	0	9.05	192	0	1	1	0	0	1	1	0	0	1	1	1	0	0	0	0	0	2	0	0	1	2	110	56	0	0	70	140	0	0	20.6	20.6	80	0	0
82	70	2	1	1	1	620	9965.74	830	520	5410	2190	586	114.74	315	0	1	0	0	0	0	0	0	0	0	0	0	0	0	0	0	0	0	0	0	1	1	110	0	0	0	0	0	0	0	0	0	0	0	0
83	55	2	1	3	1	1512	2020.4	80	400	1070	300	0	86.4	84	0	0	0	0	0	1	1	0	0	0	0	0	0	0	0	0	0	1	0	0	1	1	0	0	0	0	70	140	0	0	0	0	0	0	0
85	30	2	1	5	1	109.7	5059.7	750	400	3030	100	686.8	92.9	0	0	0	0	0	0	0	0	3	1	1	4	1	0	0	0	10	0	0	0	0	2	1	0	0	0	0	0	0	678.6	248.6	20.6	82.4	80	0	0
86	35	2	1	7	0	287.5	287.5	80	0	0	150	0	15.5	42	0	0	0	0	0	0	0	0	0	0	0	0	0	0	0	0	0	0	0	0	1	1	0	0	0	0	0	0	0	0	0	0	0	0	0
87	47	2	1	2	0	582	582	80	0	0	460	0	0	42	0	0	0	0	0	1	1	0	0	0	0	0	0	0	0	0	0	1	3	0	3	2	0	0	0	0	70	140	0	0	0	0	0	0	0
88	46	2	1	1	0	141.4	330.45	160	0	0	150	0	20.45	0	0	1	0	0	0	0	0	0	0	1	1	0	0	0	0	0	0	0	3	4	3	3	110	0	0	0	0	0	0	0	20.6	20.6	0	0	0
89	68	2	1	6	1	180.9	1833.1	172	645	860	73	0	83.1	0	0	0	0	0	0	1	1	0	0	0	0	0	0	0	0	0	0	2	0	0	1	1	0	0	0	0	70	140	0	0	0	0	0	0	0
91	29	2	1	4	0	145.5	525.5	240	0	0	270	0	15.5	0	0	2	0	2	0	0	0	0	0	3	1	1	0	0	0	0	0	3	0	0	3	1	220	0	94	0	0	0	0	0	61.8	20.6	80	0	0
92	50	2	1	1	1	89.5	2213.5	240	0	1580	300	0	9.5	84	0	1	0	0	0	0	0	0	0	1	0	0	0	0	0	0	0	0	2	1	1	2	110	0	0	0	0	0	0	0	20.6	0	0	0	0
93	48	2	1	2	1	3170	3888.45	240	400	2620	460	0	18.45	150	0	0	2	0	0	1	1	0	0	1	0	0	0	0	0	2	0	1	0	0	2	1	0	112	0	0	70	140	0	0	20.6	0	0	0	0
94	36	2	1	5	1	3121.9	5728.6	700	1900	2230	450	0	169.6	279	0	0	0	0	0	1	1	0	0	0	0	0	0	0	0	0	0	1	1	0	1	1	0	0	0	0	70	140	0	0	0	0	0	0	0
95	30	2	1	7	0	372	372	80	0	0	250	0	0	42	0	1	0	0	0	1	1	0	0	0	0	0	0	0	0	0	0	0	0	0	2	1	110	0	0	0	70	140	0	0	0	0	0	0	0
96	70	2	1	3	0	622	622	60	0	0	520	0	0	42	0	0	0	0	0	1	1	0	0	0	0	0	0	0	0	0	0	0	0	0	1	1	0	0	0	0	70	140	0	0	0	0	0	0	0
98	27	2	1	2	0	130	260	160	0	0	100	0	0	0	0	0	0	0	0	1	0	0	0	1	0	0	0	0	0	0	0	1	0	0	2	1	0	0	0	0	70	0	0	0	20.6	0	0	0	0
99	98	2	1	1	1	130	6139.09	320	1600	2620	260	780	243.09	316	0	0	0	0	1	1	1	0	0	0	1	1	0	0	0	0	0	0	0	0	1	1	0	0	0	70	70	140	0	0	0	20.6	80	0	0
100	41	2	1	1	0	130	130	80	0	0	50	0	0	0	0	1	0	0	1	0	0	1	0	0	0	0	0	0	0	0	0	1	0	0	2	1	110	0	0	70	0	0	226.2	0	0	0	0	0	0
101	51	2	1	1	0	191	191	80	0	0	50	0	0	61	0	1	0	0	0	0	0	0	0	1	0	0	0	0	0	0	0	0	0	1	1	1	110	0	0	0	0	0	0	0	20.6	0	0	0	0
102	37	2	1	1	0	272	272	80	0	0	150	0	0	42	0	1	0	0	0	0	0	0	0	0	1	0	0	0	0	0	0	1	0	0	1	1	110	0	0	0	0	0	0	0	0	20.6	0	0	0
103	75	2	1	1	0	230	230	80	0	0	150	0	0	0	0	1	0	0	0	0	0	0	0	0	0	0	0	0	0	0	0	1	0	0	1	1	110	0	0	0	0	0	0	0	0	0	0	0	0
104	53	2	1	1	0	372	1853.75	310	0	0	1290	0	61.75	192	0	0	0	0	0	1	0	0	0	0	0	0	0	0	0	0	0	0	0	0	1	1	0	0	0	0	70	0	0	0	0	0	0	0	0
105	70	2	1	2	1	80	4423.8	320	400	2620	560	0	84.8	439	0	0	0	0	1	1	1	0	0	0	0	0	0	1	0	0	0	0	0	0	1	1	0	0	0	70	70	140	0	0	0	0	0	0	150
106	46	2	1	1	1	5461.1	5991.4	248	2205	2815	378	0	71.4	274	0	0	0	0	0	1	1	0	0	0	0	0	0	0	0	0	0	0	0	0	2	2	0	0	0	0	70	140	0	0	0	0	0	0	0
107	50	2	1	2	1	525.9	2975.9	240	490	1670	410	0	24.9	141	0	0	1	0	0	0	1	0	0	0	1	0	0	0	0	0	0	0	0	1	2	2	0	56	0	0	0	140	0	0	0	20.6	0	0	0
108	48	2	1	2	1	80	3581.8	240	800	2230	100	0	61.8	150	0	0	0	0	0	1	1	0	0	0	0	0	0	0	0	0	0	3	0	0	2	2	0	0	0	0	70	140	0	0	0	0	0	0	0
109	45	2	1	2	1	2286.6	2994.9	200	400	1720	400	0	82.9	192	0	1	0	0	1	0	1	0	0	2	0	1	0	0	0	0	0	1	1	0	2	4	110	0	0	70	0	140	0	0	41.2	0	80	0	0
110	65	2	1	3	0	372	1704	150	0	0	1470	0	0	84	0	0	1	0	0	2	2	0	0	0	0	0	0	0	0	0	0	2	1	0	1	1	0	56	0	0	140	280	0	0	0	0	0	0	0
111	57	2	1	3	0	505.4	857.45	240	0	0	460	0	56.45	101	0	0	0	0	1	0	0	0	0	0	0	0	0	0	0	0	0	0	0	0	2	1	0	0	0	70	0	0	0	0	0	0	0	0	0
112	67	2	1	1	1	7747.54	8785.84	320	1560	5770	520	96	164.84	355	0	1	0	0	0	0	0	0	0	0	0	0	0	0	0	0	0	1	0	0	1	1	110	0	0	0	0	0	0	0	0	0	0	0	0
113	50	2	1	3	1	557	2311.9	390	0	1130	670	0	37.9	84	0	0	0	0	0	1	1	0	0	0	0	0	0	0	0	0	0	0	0	0	1	1	0	0	0	0	70	140	0	0	0	0	0	0	0
115	39	2	1	5	1	247.1	7390.05	480	1200	4750	350	403	57.05	150	0	0	0	0	0	1	0	0	0	0	0	0	0	0	0	0	0	1	5	0	2	1	0	0	0	0	70	0	0	0	0	0	0	0	0
117	76	2	1	1	0	130	260	160	0	0	100	0	0	0	0	2	0	0	0	0	0	0	0	0	0	0	0	0	0	0	0	0	0	0	1	1	220	0	0	0	0	0	0	0	0	0	0	0	0
118	45	2	1	2	1	3529.5	3761.9	172	1290	1911	73	0	78.9	237	0	1	0	0	0	0	0	0	0	1	0	0	0	0	0	0	0	0	0	0	2	2	110	0	0	0	0	0	0	0	20.6	0	0	0	0
119	64	2	1	2	0	209	209	80	0	0	110	0	0	19	0	0	0	0	0	0	0	0	0	0	0	0	0	0	0	0	0	3	0	0	1	1	0	0	0	0	0	0	0	0	0	0	0	0	0
121	63	2	1	3	1	960	10163.4	1200	1040	5410	550	840	216.42	907	0	0	0	0	0	1	1	0	0	1	1	0	0	0	0	0	0	1	0	0	1	1	0	0	0	0	70	140	0	0	20.6	20.6	0	0	0
122	37	2	1	1	0	1052	1424	140	0	0	1200	0	0	84	0	0	0	0	0	0	0	0	0	0	0	0	0	0	0	0	0	0	0	0	2	2	0	0	0	0	0	0	0	0	0	0	0	0	0
124	50	2	1	3	0	252	252	80	0	0	130	0	0	42	0	1	1	0	0	0	0	0	0	1	1	0	0	0	0	0	0	1	0	0	1	1	110	56	0	0	0	0	0	0	20.6	20.6	0	0	0
125	41	2	1	2	0	272	272	80	0	0	150	0	0	42	0	6	3	2	1	0	1	3	0	2	2	0	0	0	0	0	0	4	0	0	2	1	660	168	94	70	0	140	678.6	0	41.2	41.2	0	0	0
126	51	2	1	3	1	1224	1596	160	0	1070	250	0	32	84	0	0	1	0	1	1	1	0	0	0	0	0	0	0	0	0	0	0	0	0	1	1	0	56	0	70	70	140	0	0	0	0	0	0	0
127	67	2	1	1	0	422	422	80	0	0	300	0	0	42	0	1	0	0	0	0	0	0	0	0	1	1	0	0	0	0	0	0	0	0	1	1	110	0	0	0	0	0	0	0	0	20.6	80	0	0
128	47	2	1	3	1	103.7	2124.2	390	0	1070	500	0	38.2	126	0	1	0	1	0	0	0	0	0	1	1	1	0	0	0	1	0	0	0	2	2	1	110	0	47	0	0	0	0	0	20.6	20.6	80	0	0
129	45	2	1	3	1	1512	1664.25	80	400	1070	50	0	22.25	42	0	0	0	0	0	0	0	0	0	0	0	0	0	0	0	0	0	1	0	0	1	1	0	0	0	0	0	0	0	0	0	0	0	0	0
130	42	2	1	2	1	1824.4	2285.45	240	0	1670	250	0	41.45	84	0	2	0	1	0	0	0	0	0	3	1	1	0	0	0	0	0	0	0	2	2	4	220	0	47	0	0	0	0	0	61.8	20.6	80	0	0
131	45	2	1	3	1	1092	1538.05	160	0	970	300	0	24.05	84	0	0	1	0	0	1	1	0	0	3	0	0	0	0	0	0	0	0	10	0	2	2	0	56	0	0	70	140	0	0	61.8	0	0	0	0
132	61	2	1	2	0	130	130	80	0	0	50	0	0	0	0	1	0	0	0	0	0	0	0	0	0	0	0	0	0	0	0	6	0	0	1	1	110	0	0	0	0	0	0	0	0	0	0	0	0
133	57	2	1	3	0	492	914	160	0	0	670	0	0	84	0	1	0	0	0	0	0	0	0	0	0	1	0	0	0	0	0	1	1	0	1	1	110	0	0	0	0	0	0	0	0	0	80	0	0
134	62	2	1	2	1	429	5852.69	320	800	2620	960	0	392.69	760	0	0	0	0	0	0	0	0	0	0	0	0	0	0	0	2	0	0	0	0	1	1	0	0	0	0	0	0	0	0	0	0	0	0	0
135	44	2	1	2	0	130	130	80	0	0	50	0	0	0	0	0	0	0	0	0	0	0	0	0	0	0	0	0	0	0	1	3	20	0	2	2	0	0	0	0	0	0	0	0	0	0	0	0	0
136	37	2	1	2	1	1830	2381.05	160	0	1670	300	0	129.05	122	0	0	2	0	0	1	1	0	0	1	3	1	0	0	0	6	0	0	1	0	3	1	0	112	0	0	70	140	0	0	20.6	61.8	80	0	0
137	22	2	1	4	1	200.3	2670.3	80	490	1980	50	0	70.3	0	0	1	0	0	0	1	0	0	0	0	0	0	0	0	0	10	0	2	2	0	3	1	110	0	0	0	70	0	0	0	0	0	0	0	0
138	70	2	1	3	1	441	4631.75	240	520	3390	350	35	35.75	61	0	0	0	0	0	0	0	0	0	0	0	0	0	0	0	0	0	0	0	0	1	1	0	0	0	0	0	0	0	0	0	0	0	0	0
139	58	2	1	2	1	1792	1933.35	160	0	1670	0	0	19.35	84	0	0	0	0	0	1	1	0	0	0	0	0	0	0	0	0	0	0	0	0	2	2	0	0	0	0	70	140	0	0	0	0	0	0	0
140	46	2	1	1	0	110.2	382.2	160	0	0	150	0	30.2	42	0	1	0	1	0	0	0	0	0	0	1	0	0	0	0	0	0	0	0	0	2	1	110	0	47	0	0	0	0	0	0	20.6	0	0	0
141	48	2	1	2	0	0	130	80	0	0	50	0	0	0	0	1	0	0	0	0	0	0	0	0	0	0	0	0	0	0	0	0	0	0	2	1	110	0	0	0	0	0	0	0	0	0	0	0	0
142	46	2	1	1	1	0	2773.9	307	299	1822	151	0	44.9	150	0	0	2	0	0	2	1	0	0	2	2	1	0	0	0	10	0	1	0	3	2	1	0	112	0	0	140	140	0	0	41.2	41.2	80	0	0
143	44	2	1	2	1	239.4	8370.35	1210	1520	4290	850	0	266.35	234	0	0	0	0	0	1	1	0	0	0	0	0	0	0	0	0	0	0	0	2	2	2	0	0	0	0	70	140	0	0	0	0	0	0	0
144	32	2	1	7	1	192.1	9217.6	1800	380	3820	1550	0	1430.6	237	0	0	2	0	0	5	5	5	5	0	1	5	0	0	0	0	0	0	1	0	2	1	0	112	0	0	350	700	1131	1243	0	20.6	400	0	0
145	43	2	1	5	0	145.5	145.5	80	0	0	50	0	15.5	0	0	0	0	0	0	1	1	0	0	0	0	0	0	0	0	0	0	0	0	0	2	1	0	0	0	0	70	140	0	0	0	0	0	0	0
146	43	2	1	1	1	380.3	2644.7	400	0	1580	520	0	41.7	103	0	0	0	0	0	2	0	0	0	1	0	0	0	0	0	0	0	0	0	0	4	4	0	0	0	0	140	0	0	0	20.6	0	0	0	0
147	52	2	1	2	1	80	4310.7	260	1180	2530	50	0	60.7	230	0	2	0	0	0	0	0	0	0	1	0	1	0	0	0	0	0	0	0	0	1	2	220	0	0	0	0	0	0	0	20.6	0	80	0	0
148	53	2	1	3	1	473.05	1523.05	160	0	970	300	0	9.05	84	0	0	0	0	0	1	1	0	0	0	0	0	0	0	0	0	0	2	0	0	2	1	0	0	0	0	70	140	0	0	0	0	0	0	0
150	58	2	1	6	0	149	279	160	0	0	100	0	0	19	0	2	0	0	0	0	0	0	0	2	0	0	2	0	0	0	0	4	0	0	3	1	220	0	0	0	0	0	0	0	41.2	0	0	70	0
151	44	2	1	3	1	1092	1603.05	240	0	970	300	0	9.05	84	0	0	1	0	0	1	1	0	0	0	1	1	0	0	0	0	0	0	0	0	2	1	0	56	0	0	70	140	0	0	0	20.6	80	0	0
152	66	2	1	3	0	90	220	170	0	0	50	0	0	0	0	2	0	0	0	0	0	0	0	0	0	0	0	0	0	0	0	2	0	0	2	1	220	0	0	0	0	0	0	0	0	0	0	0	0
153	19	2	1	4	0	224.5	224.5	80	0	0	110	0	15.5	19	0	1	0	0	0	0	0	0	0	0	1	0	0	0	0	0	0	4	0	0	2	1	110	0	0	0	0	0	0	0	0	20.6	0	0	0
154	57	2	1	3	0	622	622	60	0	0	520	0	0	42	0	0	0	0	0	1	1	0	0	0	0	0	0	0	0	0	0	0	0	0	1	1	0	0	0	0	70	140	0	0	0	0	0	0	0
155	45	2	1	2	1	120	7496.25	160	1040	5600	90	226	98.25	282	0	0	0	0	0	1	1	0	0	0	0	0	0	0	0	3	0	1	3	0	3	1	0	0	0	0	70	140	0	0	0	0	0	0	0
156	43	2	1	1	0	274	274	85	0	0	147	0	0	42	0	0	0	0	0	1	1	1	0	0	0	1	0	0	0	0	0	1	1	0	2	2	0	0	0	0	70	140	226.2	0	0	0	80	0	0
157	49	2	1	3	1	120	1747.8	520	0	1070	100	0	15.8	42	0	0	4	0	1	1	1	0	0	0	1	0	0	0	0	5	0	2	5	2	3	3	0	224	0	70	70	140	0	0	0	20.6	0	0	0
158	66	2	1	1	0	332	332	80	0	0	210	0	0	42	0	0	0	0	0	1	1	0	0	0	0	0	0	0	0	0	0	0	0	0	1	1	0	0	0	0	70	140	0	0	0	0	0	0	0
159	84	2	1	6	1	270	4216.18	240	400	3100	410	36	30.18	0	0	0	0	0	0	1	0	0	0	0	0	0	0	0	0	0	0	2	0	0	1	1	0	0	0	0	70	0	0	0	0	0	0	0	0
160	64	2	1	4	1	2870	3032.15	160	0	2640	50	0	32.15	150	0	0	0	1	0	1	1	0	0	0	0	0	0	0	0	0	0	0	1	0	1	1	0	0	47	0	70	140	0	0	0	0	0	0	0
161	45	2	1	2	1	3960.3	4450.35	160	400	3390	260	0	29.35	211	0	0	0	0	0	1	1	0	0	0	0	1	0	0	0	0	0	0	1	0	2	2	0	0	0	0	70	140	0	0	0	0	80	0	0
162	61	2	1	3	0	472	472	60	0	0	370	0	0	42	0	1	0	0	0	2	1	0	0	0	0	0	0	0	0	0	0	3	0	0	1	1	110	0	0	0	140	140	0	0	0	0	0	0	0
163	31	2	1	5	1	80	7027.4	400	800	5390	250	0	187.4	0	0	0	0	0	0	1	1	0	0	0	0	0	0	0	0	0	0	0	0	1	2	1	0	0	0	0	70	140	0	0	0	0	0	0	0
164	51	2	1	2	1	117.4	4543.8	172	645	3099	329	0	128.8	170	0	0	0	2	0	1	1	0	0	2	0	0	0	0	0	0	0	0	3	1	2	2	0	0	94	0	70	140	0	0	41.2	0	0	0	0
165	46	2	1	7	0	340	340	80	0	0	260	0	0	0	0	0	0	1	0	1	0	0	0	1	1	0	0	0	0	0	0	0	0	1	1	1	0	0	47	0	70	0	0	0	20.6	20.6	0	0	0
166	69	2	1	1	0	351	351	80	0	0	210	0	0	61	0	1	0	2	0	0	0	0	0	0	0	0	0	0	0	3	0	3	0	0	4	1	110	0	94	0	0	0	0	0	0	0	0	0	0
167	63	2	1	3	1	1130	1281.25	160	0	970	50	0	21.25	80	0	0	0	0	0	0	0	0	0	0	0	0	0	0	0	0	0	0	0	0	1	1	0	0	0	0	0	0	0	0	0	0	0	0	0
168	47	2	1	5	0	130	596.8	320	0	0	210	0	28.8	38	0	0	0	0	0	1	1	0	0	0	0	0	0	0	0	0	0	0	0	0	2	1	0	0	0	0	70	140	0	0	0	0	0	0	0
169	39	2	1	7	0	209	209	80	0	0	110	0	0	19	0	0	2	0	0	0	0	0	0	0	0	0	0	0	0	0	0	1	0	0	2	1	0	112	0	0	0	0	0	0	0	0	0	0	0
170	41	2	1	2	1	3313.8	6389.8	350	2670	2530	250	275	164.8	150	0	0	0	0	0	1	1	0	0	0	0	0	0	0	0	0	0	7	0	2	1	1	0	0	0	0	70	140	0	0	0	0	0	0	0
172	47	2	1	1	1	80	4085.5	650	400	2620	200	0	23.5	192	0	0	1	0	0	1	1	0	0	1	0	0	0	0	0	0	0	1	0	1	2	2	0	56	0	0	70	140	0	0	20.6	0	0	0	0
173	72	2	1	1	0	142.85	142.85	80	0	0	50	0	12.85	0	0	0	0	0	0	1	1	2	0	0	0	2	0	0	0	0	0	2	0	0	1	1	0	0	0	0	70	140	452.4	0	0	0	160	0	0
174	38	2	1	3	0	472	774	120	0	0	570	0	0	84	0	0	0	0	0	2	1	0	0	0	0	0	0	0	0	0	0	1	0	0	1	2	0	0	0	0	140	140	0	0	0	0	0	0	0
175	60	2	1	3	0	522	1275	200	0	0	930	0	0	145	0	1	0	0	0	0	0	0	0	0	0	0	0	0	0	0	0	1	0	0	1	2	110	0	0	0	0	0	0	0	0	0	0	0	0
176	45	2	1	3	0	735	735	105	0	0	588	0	0	42	0	0	0	0	0	1	1	0	0	0	0	0	0	0	0	0	0	3	0	0	1	1	0	0	0	0	70	140	0	0	0	0	0	0	0
177	56	2	1	1	0	353.9	757.9	184	0	0	439	0	31.9	103	0	0	0	0	0	1	1	0	0	1	0	0	0	0	0	0	0	2	2	0	2	2	0	0	0	0	70	140	0	0	20.6	0	0	0	0
178	44	2	1	2	1	325.7	5104.1	510	400	3280	480	0	50.1	384	0	0	0	0	1	1	1	0	0	2	1	0	0	0	0	0	0	1	4	0	1	2	0	0	0	70	70	140	0	0	41.2	20.6	0	0	0
179	58	2	1	3	1	401	2189.9	460	0	970	630	0	26.9	103	0	1	0	0	0	1	1	0	0	0	1	1	0	0	0	1	0	3	0	3	1	1	110	0	0	0	70	140	0	0	0	20.6	80	0	0
180	39	2	1	4	0	110	415.5	350	0	0	50	0	15.5	0	0	0	1	0	0	0	0	0	0	0	0	0	0	0	0	0	0	2	0	0	2	1	0	56	0	0	0	0	0	0	0	0	0	0	0
181	56	2	1	1	1	272	8847.7	370	0	8200	150	0	23.7	104	0	0	0	0	0	0	1	0	0	0	0	0	0	0	0	0	0	1	0	0	1	1	0	0	0	0	0	140	0	0	0	0	0	0	0
182	43	2	1	2	1	381	5432.2	345	1600	2906	260	0	110.2	211	0	0	1	0	0	1	1	0	0	0	0	1	0	0	0	0	0	5	0	2	2	1	0	56	0	0	70	140	0	0	0	0	80	0	0
183	69	2	1	2	1	705	4168.3	120	380	2620	350	403	43.3	252	0	0	0	0	0	1	1	0	0	0	0	0	0	0	0	0	0	1	1	0	1	1	0	0	0	0	70	140	0	0	0	0	0	0	0
184	65	2	1	2	0	272	272	80	0	0	150	0	0	42	0	1	0	0	0	0	0	0	0	0	0	0	0	0	0	0	0	0	0	0	1	1	110	0	0	0	0	0	0	0	0	0	0	0	0
185	61	2	1	1	0	252	252	60	0	0	150	0	0	42	0	1	0	0	0	0	0	0	0	1	1	0	0	0	0	0	1	1	0	0	2	1	110	0	0	0	0	0	0	0	20.6	20.6	0	0	0
186	42	2	1	1	0	462	462	60	0	0	360	0	0	42	0	1	0	0	0	0	0	0	0	1	1	0	0	0	0	0	0	1	0	0	2	1	110	0	0	0	0	0	0	0	20.6	20.6	0	0	0
187	34	2	1	2	1	246.3	4260.5	120	1140	2330	410	0	49.5	211	0	1	0	0	0	0	0	0	0	1	1	0	0	0	0	0	0	0	0	0	2	1	110	0	0	0	0	0	0	0	20.6	20.6	0	0	0
188	45	2	1	7	0	180	180	80	0	0	100	0	0	0	0	0	0	1	0	0	0	0	0	0	0	0	0	0	0	0	0	0	0	1	1	1	0	0	47	0	0	0	0	0	0	0	0	0	0
189	21	2	1	1	0	305.5	305.5	80	0	0	210	0	15.5	0	0	1	1	0	0	0	0	0	0	0	0	0	0	0	0	2	0	1	0	0	2	4	110	56	0	0	0	0	0	0	0	0	0	0	0
190	55	2	1	1	1	1461.3	1770.7	330	0	1130	200	0	26.7	84	0	0	0	0	0	2	1	0	0	0	0	1	0	0	0	0	0	1	0	0	1	3	0	0	0	0	140	140	0	0	0	0	80	0	0
191	28	2	1	1	0	130	4574.8	2380	0	0	1605	0	547.8	42	0	0	0	0	0	1	1	0	0	0	0	0	0	0	0	0	0	0	0	0	1	1	0	0	0	0	70	140	0	0	0	0	0	0	0
192	68	2	1	7	0	209	209	80	0	0	110	0	0	19	0	1	0	0	0	0	0	0	0	0	0	0	0	0	0	0	0	5	0	0	1	1	110	0	0	0	0	0	0	0	0	0	0	0	0
193	35	2	1	5	1	4729.35	4729.35	80	1560	2620	50	0	269.35	150	0	1	0	0	0	0	2	2	0	2	0	2	1	0	0	12	2	0	0	0	3	2	110	0	0	0	0	280	452.4	0	41.2	0	160	35	0
194	53	2	2	2	1	245	2876.7	101	598	1853	144	0	30.7	150	0	0	0	0	0	2	2	0	0	0	0	0	0	0	0	0	0	1	0	0	1	1	0	0	0	0	140	280	0	0	0	0	0	0	0
195	44	2	2	1	1	87	5524.9	409	299	4107	451	0	47.9	211	0	1	0	0	0	0	0	0	0	0	0	0	0	0	0	0	0	4	10	1	2	1	110	0	0	0	0	0	0	0	0	0	0	0	0
196	45	2	2	1	1	4585.4	4830.4	101	299	4107	144	0	29.4	150	0	0	0	0	0	2	2	0	0	1	1	0	0	0	0	0	0	0	3	0	1	1	0	0	0	0	140	280	0	0	20.6	20.6	0	0	0
197	65	2	2	1	0	445	445	105	0	0	279	0	0	61	0	1	0	0	0	0	0	0	0	0	0	0	0	0	0	0	0	0	0	0	1	1	110	0	0	0	0	0	0	0	0	0	0	0	0
198	30	2	2	1	0	203	1236.5	408	0	0	772	0	56.5	0	0	1	0	0	0	0	0	0	0	0	0	0	0	0	0	0	0	1	0	1	2	1	110	0	0	0	0	0	0	0	0	0	0	0	0
199	42	2	2	1	0	509	509	105	0	0	404	0	0	0	0	0	0	0	0	1	0	0	0	0	0	1	0	0	0	0	0	5	5	0	2	1	0	0	0	0	70	0	0	0	0	0	80	0	0
200	43	2	2	5	1	245	3527	202	299	2579	246	0	51	150	0	0	0	0	0	1	1	0	0	0	0	0	0	0	0	1	0	3	0	1	4	1	0	0	0	0	70	140	0	0	0	0	0	0	0
201	32	2	2	1	1	338	2112	514	0	1361	195	0	0	42	0	1	0	0	0	0	0	0	0	1	1	0	0	0	0	0	0	3	0	0	1	1	110	0	0	0	0	0	0	0	20.6	20.6	0	0	0
202	37	2	2	5	0	175	775	408	0	0	367	0	0	0	0	1	0	0	0	0	0	0	0	0	0	0	0	0	0	0	0	0	0	0	2	1	110	0	0	0	0	0	0	0	0	0	0	0	0
203	51	2	2	3	0	245	855	202	0	0	611	0	0	42	0	0	1	1	0	1	1	1	0	0	0	0	0	0	0	1	0	0	0	0	2	1	0	56	47	0	70	140	226.2	0	0	0	0	0	0
204	50	2	2	3	1	1653	2247	617	0	1200	388	0	0	42	0	0	1	0	1	0	1	0	0	1	1	1	0	0	0	0	0	4	0	0	1	1	0	56	0	70	0	140	0	0	20.6	20.6	80	0	0
205	59	2	2	2	1	4688.2	5360.85	307	299	4107	355	0	41.85	251	0	0	1	0	0	0	0	0	0	0	0	0	0	0	0	0	0	0	0	0	1	1	0	56	0	0	0	0	0	0	0	0	0	0	0
206	45	2	2	1	0	412	871.05	352	0	0	371	0	106.05	42	0	1	0	0	0	2	2	0	0	0	1	2	0	0	0	0	0	2	0	0	2	1	110	0	0	0	140	280	0	0	0	20.6	160	0	0
207	48	2	2	2	0	410	410	105	0	0	305	0	0	0	0	0	0	0	0	1	1	0	0	0	1	0	0	0	0	1	0	0	3	1	2	1	0	0	0	0	70	140	0	0	0	20.6	0	0	0
208	25	2	2	4	0	235.5	235.5	105	0	0	108	0	22.5	0	0	0	0	1	0	0	0	0	0	0	0	0	0	0	0	0	0	0	0	0	2	1	0	0	47	0	0	0	0	0	0	0	0	0	0
209	45	2	2	3	1	1566	3560.25	847	375	1111	855	221	25.25	126	0	0	0	0	1	1	1	0	0	1	0	1	0	0	0	0	0	1	0	0	1	1	0	0	0	70	70	140	0	0	20.6	0	80	0	0
210	48	2	2	5	0	203	416	206	0	0	210	0	0	0	0	0	0	1	0	0	1	0	0	0	1	0	0	0	0	0	0	7	0	0	2	1	0	0	47	0	0	140	0	0	0	20.6	0	0	0
211	44	2	2	2	1	484.5	4192.3	202	598	2579	502	0	119.3	192	0	1	0	0	0	0	0	0	0	0	0	0	0	0	0	1	0	0	0	0	1	1	110	0	0	0	0	0	0	0	0	0	0	0	0
212	51	2	2	1	0	748	748	105	0	0	601	0	0	42	0	0	1	0	0	1	1	0	0	0	0	0	0	0	0	0	0	4	0	0	2	2	0	56	0	0	70	140	0	0	0	0	0	0	0
213	49	2	2	2	1	2284.2	3146.55	210	299	1822	584	0	39.55	192	0	0	2	0	0	0	0	0	0	0	0	0	0	0	0	0	0	0	0	3	1	4	0	112	0	0	0	0	0	0	0	0	0	0	0
214	73	2	2	3	1	143	2356.4	303	299	1200	442	0	9.4	103	0	1	0	0	0	0	0	0	0	0	0	0	0	0	0	0	0	0	0	0	1	1	110	0	0	0	0	0	0	0	0	0	0	0	0
215	53	2	2	3	0	735	735	105	0	0	588	0	0	42	0	0	0	0	0	1	1	0	0	0	0	0	0	0	0	0	0	0	0	0	2	1	0	0	0	0	70	140	0	0	0	0	0	0	0
216	60	2	2	1	0	458.3	658.3	210	0	0	372	0	15.3	61	0	3	1	0	0	0	0	0	0	3	0	0	0	0	0	0	0	3	0	0	1	1	330	56	0	0	0	0	0	0	61.8	0	0	0	0
217	40	2	2	1	0	203	834	303	0	0	464	25	0	42	0	0	0	0	0	0	0	0	0	0	0	0	0	0	0	0	0	1	0	1	2	1	0	0	0	0	0	0	0	0	0	0	0	0	0
218	19	2	2	4	0	311.5	1144.65	541	0	0	517	0	67.65	19	0	2	1	0	0	2	1	0	0	0	0	0	0	0	0	6	0	3	1	0	3	2	220	56	0	0	140	140	0	0	0	0	0	0	0
219	51	2	2	2	1	4608.5	5223.9	206	299	4107	380	0	39.9	192	0	0	0	0	1	0	1	0	0	0	1	1	0	0	0	0	0	0	0	4	1	1	0	0	0	70	0	140	0	0	0	20.6	80	0	0
220	24	2	2	1	0	629.4	1554.6	527	0	0	971	0	56.6	0	0	1	0	0	0	0	0	0	0	1	1	0	0	0	0	1	0	4	0	0	2	1	110	0	0	0	0	0	0	0	20.6	20.6	0	0	0
221	73	2	2	3	1	580	2644.4	206	299	1200	782	0	12.4	145	0	0	0	0	0	2	1	0	0	0	1	0	0	0	0	0	0	1	1	0	1	1	0	0	0	0	140	140	0	0	0	20.6	0	0	0
222	41	2	2	1	0	418	418	105	0	0	271	0	0	42	0	0	1	0	0	1	1	0	0	1	0	1	1	0	0	0	0	0	0	0	2	1	0	56	0	0	70	140	0	0	20.6	0	80	35	0
223	49	2	2	5	0	485	972	206	0	0	724	0	0	42	0	2	1	2	0	0	0	0	0	2	2	0	0	0	0	2	0	2	0	0	2	2	220	56	94	0	0	0	0	0	41.2	41.2	0	0	0
225	61	2	2	3	1	0	3306.05	829	0	1111	1258	0	24.05	84	0	0	0	0	0	1	1	0	0	0	0	0	0	0	0	0	0	2	0	1	2	3	0	0	0	0	70	140	0	0	0	0	0	0	0
226	29	2	2	1	0	0	0	0	0	0	0	0	0	0	0	1	0	0	0	0	0	0	0	1	0	0	0	0	0	0	0	3	0	1	3	2	110	0	0	0	0	0	0	0	20.6	0	0	0	0
227	47	2	2	1	0	350.2	1003.2	303	0	0	646	0	12.2	42	0	0	1	0	0	0	0	0	0	0	0	0	0	0	0	0	0	1	0	0	2	1	0	56	0	0	0	0	0	0	0	0	0	0	0
228	63	2	2	3	0	640	988	210	0	0	736	0	0	42	0	2	0	0	0	0	0	0	0	1	2	1	0	0	0	0	0	2	0	0	1	1	220	0	0	0	0	0	0	0	20.6	41.2	80	0	0
229	46	2	2	1	0	256	853.3	441	0	0	400	0	12.3	0	0	4	0	0	0	0	0	0	0	3	9	0	0	0	0	0	0	8	0	2	3	2	440	0	0	0	0	0	0	0	61.8	185.4	0	0	0
230	69	2	2	3	1	114.5	2374.6	599	0	1200	442	0	30.6	103	0	0	0	0	0	1	1	0	0	0	0	0	0	0	0	0	0	1	0	0	1	1	0	0	0	0	70	140	0	0	0	0	0	0	0
231	46	2	2	1	0	657	1485.5	416	0	0	788	0	15.5	266	0	1	0	1	1	0	1	0	0	0	1	1	0	0	0	0	0	0	0	0	1	1	110	0	47	70	0	140	0	0	0	20.6	80	0	0
233	49	2	2	1	1	2298.8	3184.6	303	299	1822	473	0	95.6	192	0	2	0	0	0	2	1	0	0	1	0	0	0	0	0	0	0	0	0	1	2	1	220	0	0	0	140	140	0	0	20.6	0	0	0	0
234	48	2	2	1	0	622	622	101	0	0	479	0	0	42	0	0	0	0	0	1	1	0	0	0	0	0	0	0	0	0	0	0	0	0	2	1	0	0	0	0	70	140	0	0	0	0	0	0	0
236	61	2	2	7	0	338	338	101	0	0	195	0	0	42	0	1	0	0	0	0	0	0	0	0	0	1	0	0	0	0	0	0	0	0	1	1	110	0	0	0	0	0	0	0	0	0	80	0	0
237	52	2	2	1	0	350.2	942.7	314	0	0	472	46	26.7	84	0	2	0	1	0	0	0	0	2	0	2	1	0	0	0	0	0	2	0	1	2	1	220	0	47	0	0	0	0	497.2	0	41.2	80	0	0
238	58	2	2	3	1	469	2764.65	714	0	1200	715	0	13.65	122	0	1	0	1	0	0	0	0	0	1	1	1	0	0	0	0	0	0	0	1	2	1	110	0	47	0	0	0	0	0	20.6	20.6	80	0	0
239	61	2	2	2	0	439	439	105	0	0	292	0	0	42	0	0	0	0	0	1	1	0	0	0	0	0	0	0	0	0	0	1	0	0	1	1	0	0	0	0	70	140	0	0	0	0	0	0	0
240	37	2	2	2	1	245	2562	101	299	1822	144	0	46	150	0	0	0	0	0	1	1	0	0	0	0	0	0	0	0	0	0	2	0	1	2	3	0	0	0	0	70	140	0	0	0	0	0	0	0
241	46	2	2	2	1	4911.7	5279.1	101	598	4107	237	0	44.1	192	0	1	0	0	0	1	0	0	0	2	0	2	0	0	0	7	0	0	1	1	2	3	110	0	0	0	70	0	0	0	41.2	0	160	0	0
242	38	2	2	2	1	143.7	5112.95	345	1560	2210	241	335	139.95	282	0	0	0	0	0	1	1	0	0	0	0	1	0	0	0	0	0	0	0	0	2	1	0	0	0	0	70	140	0	0	0	0	80	0	0
243	53	2	2	2	1	350	3014.4	210	299	1927	354	0	32.4	192	0	0	0	0	0	1	1	0	0	0	0	0	0	0	0	0	0	1	0	0	2	1	0	0	0	0	70	140	0	0	0	0	0	0	0
244	56	2	2	1	0	139	489	210	0	0	237	0	0	42	0	2	0	0	0	0	0	0	0	1	0	0	0	0	0	0	0	0	0	0	1	1	220	0	0	0	0	0	0	0	20.6	0	0	0	0
245	57	2	2	2	0	308	308	105	0	0	184	0	0	19	0	0	0	0	0	0	0	0	0	0	0	0	0	0	0	0	0	2	0	0	1	1	0	0	0	0	0	0	0	0	0	0	0	0	0
246	37	2	2	4	1	2707.7	3835.45	525	598	1822	494	81	117.45	198	0	1	0	0	0	0	0	0	0	0	0	0	0	0	0	2	0	4	0	1	3	1	110	0	0	0	0	0	0	0	0	0	0	0	0
247	36	2	2	4	0	203	899.45	411	0	0	286	80	103.45	19	0	2	3	0	0	1	1	0	1	1	2	1	0	1	0	14	0	5	0	1	2	1	220	168	0	0	70	140	0	248.6	20.6	41.2	80	0	150
248	49	2	2	1	1	454	2689	624	0	1580	401	0	0	84	0	0	0	0	0	1	1	0	0	0	0	0	0	0	0	0	0	2	0	0	2	1	0	0	0	0	70	140	0	0	0	0	0	0	0
249	57	2	2	3	0	748	748	105	0	0	601	0	0	42	0	0	0	0	0	1	1	0	0	0	0	0	0	0	0	0	0	0	0	0	1	1	0	0	0	0	70	140	0	0	0	0	0	0	0
250	43	2	2	1	1	245	3269.4	101	897	1853	144	0	44.4	230	0	1	0	0	0	0	0	0	0	0	0	0	0	0	0	2	0	1	0	0	2	2	110	0	0	0	0	0	0	0	0	0	0	0	0
251	63	2	2	3	0	203	1361	307	0	0	1012	0	0	42	0	0	0	0	0	1	1	0	0	0	0	0	0	0	0	0	0	0	0	0	1	1	0	0	0	0	70	140	0	0	0	0	0	0	0
252	48	2	2	2	0	370	985	307	0	0	636	0	0	42	0	0	0	0	1	1	1	0	0	0	0	0	0	0	0	0	0	2	0	0	1	1	0	0	0	70	70	140	0	0	0	0	0	0	0
253	45	2	2	2	0	296	499	202	0	0	278	0	0	19	0	0	0	0	0	1	1	0	0	0	0	0	0	0	0	0	0	5	5	0	2	2	0	0	0	0	70	140	0	0	0	0	0	0	0
254	56	2	2	3	1	1568.35	2809.35	623	0	1111	989	0	2.35	84	0	0	1	0	0	1	1	0	0	1	0	0	0	0	0	0	0	1	0	0	2	1	0	56	0	0	70	140	0	0	20.6	0	0	0	0
255	34	2	2	7	0	348	1704.45	429	680	0	330	83	163.45	19	0	0	0	0	0	0	0	0	0	1	1	1	0	0	0	0	0	1	0	0	2	1	0	0	0	0	0	0	0	0	20.6	20.6	80	0	0
256	39	2	2	3	1	604	2257	512	0	1200	442	0	0	103	0	1	0	1	0	0	0	0	0	1	0	0	0	0	0	0	0	1	0	0	1	1	110	0	47	0	0	0	0	0	20.6	0	0	0	0
257	54	2	2	1	0	781	781	105	0	0	634	0	0	42	0	0	0	0	0	1	1	0	0	0	0	1	0	0	0	0	0	1	0	0	2	1	0	0	0	0	70	140	0	0	0	0	80	0	0
258	46	2	2	1	0	290	775	185	0	0	548	0	0	42	0	0	1	0	0	1	1	0	0	0	1	1	0	0	0	0	0	0	1	0	1	1	0	56	0	0	70	140	0	0	0	20.6	80	0	0
259	47	2	2	1	0	655	655	101	0	0	493	0	0	61	0	0	2	1	0	1	1	0	0	0	0	0	0	0	0	0	0	2	0	0	2	1	0	112	47	0	70	140	0	0	0	0	0	0	0
260	35	2	2	1	0	0	213	105	0	0	108	0	0	0	0	1	0	1	0	0	0	0	0	0	0	0	0	0	0	0	0	4	1	1	2	1	110	0	47	0	0	0	0	0	0	0	0	0	0
261	29	2	2	5	1	129	3566.2	361	645	2298	90	0	92.2	80	0	1	0	0	0	1	1	0	0	0	1	1	0	0	0	1	0	1	0	0	4	1	110	0	0	0	70	140	0	0	0	20.6	80	0	0
262	75	2	2	1	0	0	0	0	0	0	0	0	0	0	0	0	0	0	0	1	1	0	0	0	0	1	0	0	0	0	0	0	0	0	1	1	0	0	0	0	70	140	0	0	0	0	80	0	0
263	60	2	2	3	1	2335.05	2679.05	85	582	1729	147	0	24.05	112	0	1	0	0	0	0	0	0	1	1	1	0	0	0	0	0	0	1	0	0	2	1	110	0	0	0	0	0	0	248.6	20.6	20.6	0	0	0
264	50	2	2	2	1	4444.65	4775.4	170	582	3395	305	0	51.4	272	0	0	1	0	0	2	2	0	0	3	0	0	0	0	0	0	0	2	1	0	1	2	0	56	0	0	140	280	0	0	61.8	0	0	0	0
265	44	2	2	3	1	1614	1951.05	310	0	1347	182	0	9.05	103	0	0	0	0	0	1	1	0	0	0	0	0	1	0	0	0	0	0	0	0	2	1	0	0	0	0	70	140	0	0	0	0	0	35	0
266	59	2	2	3	1	268	1909.7	317	0	1347	134	0	27.7	84	0	0	0	0	0	1	1	0	0	0	0	0	0	0	0	0	0	0	0	0	1	1	0	0	0	0	70	140	0	0	0	0	0	0	0
267	49	2	2	2	1	124.4	7520.25	439	618	5736	321	0	73.25	333	0	0	0	0	0	1	1	0	0	0	0	0	0	0	0	0	0	0	0	0	1	1	0	0	0	0	70	140	0	0	0	0	0	0	0
268	38	2	2	3	0	103.6	708.1	453	0	0	67	0	188.1	0	0	1	0	3	0	0	0	0	0	2	2	0	0	0	0	0	0	5	0	0	2	1	110	0	141	0	0	0	0	0	41.2	41.2	0	0	0
269	48	2	2	1	0	561	842.5	164	0	0	579	0	15.5	84	0	1	0	3	0	0	0	0	0	3	2	2	0	0	0	0	0	4	0	0	2	1	110	0	141	0	0	0	0	0	61.8	41.2	160	0	0
270	46	2	2	2	1	277.4	3626.3	594	0	2487	424	0	37.3	84	0	0	1	0	0	0	0	0	0	1	0	0	0	0	0	0	0	0	0	0	1	1	0	56	0	0	0	0	0	0	20.6	0	0	0	0
271	19	2	2	4	0	92	1651	1180	0	0	325	0	98	48	0	3	0	0	0	0	0	0	0	1	1	0	0	0	0	20	0	10	0	0	3	1	330	0	0	0	0	0	0	0	20.6	20.6	0	0	0
272	46	2	2	1	1	586	3283.6	751	0	1620	763	0	46.6	103	0	0	0	0	0	1	1	0	0	0	0	0	0	0	0	0	0	3	0	0	2	2	0	0	0	0	70	140	0	0	0	0	0	0	0
273	59	2	2	3	1	373	4360.4	870	760	2050	360	0	67.4	253	0	1	0	0	0	1	0	0	0	0	0	0	0	0	0	0	0	3	0	0	1	1	110	0	0	0	70	0	0	0	0	0	0	0	0
274	54	2	2	1	0	290.55	676.55	255	0	0	363	0	16.55	42	0	4	0	0	0	0	0	0	1	1	0	0	0	0	0	6	0	1	0	3	4	2	440	0	0	0	0	0	0	248.6	20.6	0	0	0	0
275	41	2	2	3	1	277.05	2373.1	363	0	1729	145	0	33.1	103	0	1	0	0	0	0	0	0	0	1	0	0	0	0	0	0	0	0	2	1	2	1	110	0	0	0	0	0	0	0	20.6	0	0	0	0
276	30	2	2	3	0	629	903	177	0	0	602	0	40	84	0	1	0	0	0	0	0	0	0	1	0	0	0	0	0	0	0	1	0	0	1	2	110	0	0	0	0	0	0	0	20.6	0	0	0	0
277	60	2	2	3	1	1693.9	1936.7	317	0	1347	134	0	26.7	112	0	0	0	0	0	0	0	0	0	1	1	1	1	0	0	0	0	0	0	0	1	1	0	0	0	0	0	0	0	0	20.6	20.6	80	35	0
278	51	2	2	2	1	2505	2913.05	253	582	1843	131	0	24.05	80	0	0	0	0	0	1	1	0	0	0	0	0	0	0	0	0	0	0	2	0	2	1	0	0	0	0	70	140	0	0	0	0	0	0	0
279	39	2	2	4	0	430	610	184	0	0	301	65	18	42	0	3	0	0	0	0	0	0	0	2	1	0	0	0	0	1	0	0	0	0	4	1	330	0	0	0	0	0	0	0	41.2	20.6	0	0	0
280	65	2	2	1	0	244	244	85	0	0	117	0	0	42	0	1	0	0	0	0	0	0	0	1	1	0	0	0	0	0	0	2	0	0	1	1	110	0	0	0	0	0	0	0	20.6	20.6	0	0	0
281	48	2	2	1	0	189	517	170	0	0	286	0	0	61	0	0	0	0	0	1	1	0	0	0	0	1	0	0	0	0	0	1	0	0	2	2	0	0	0	0	70	140	0	0	0	0	80	0	0
282	44	2	2	2	1	226	2034	317	0	1433	134	0	0	150	0	0	0	0	1	0	0	0	0	0	0	0	0	0	0	0	0	1	0	0	2	2	0	0	0	70	0	0	0	0	0	0	0	0	0
283	38	2	2	5	0	115	2078.5	344	400	0	81	470	104.5	679	0	1	0	0	0	0	0	0	0	0	0	0	0	0	0	0	0	2	3	0	2	1	110	0	0	0	0	0	0	0	0	0	0	0	0
284	26	2	2	4	0	115	115	92	0	0	23	0	0	0	0	2	0	0	0	0	0	0	0	1	1	0	0	0	0	0	0	1	0	0	2	1	220	0	0	0	0	0	0	0	20.6	20.6	0	0	0
285	51	2	2	1	0	274	274	85	0	0	147	0	0	42	0	1	1	0	0	0	0	0	0	1	1	0	0	0	0	0	0	0	0	0	2	2	110	56	0	0	0	0	0	0	20.6	20.6	0	0	0
286	47	2	2	1	1	94.05	1960.1	262	582	744	209	0	51.1	112	0	1	1	0	1	0	0	0	0	1	1	0	0	0	0	0	0	1	1	0	1	2	110	56	0	70	0	0	0	0	20.6	20.6	0	0	0
287	42	2	2	1	0	129.7	744.7	269	0	0	400	0	14.7	61	0	2	0	1	0	0	0	0	0	0	2	0	0	0	0	0	0	2	0	1	2	2	220	0	47	0	0	0	0	0	0	41.2	0	0	0
288	45	2	2	5	0	115	115	92	0	0	23	0	0	0	0	1	0	0	1	0	0	0	0	1	0	0	0	0	0	0	0	2	0	0	2	1	110	0	0	70	0	0	0	0	20.6	0	0	0	0
290	63	2	2	2	1	2029	3470.25	448	582	1843	257	86	42.25	212	0	0	0	0	0	1	1	0	0	0	0	0	0	0	0	0	0	3	0	0	1	1	0	0	0	0	70	140	0	0	0	0	0	0	0
291	49	2	2	2	1	183	3531.65	430	582	1843	433	0	74.65	169	0	0	0	0	0	0	0	0	0	1	0	0	0	0	0	0	0	1	0	0	2	2	0	0	0	0	0	0	0	0	20.6	0	0	0	0
292	51	2	2	7	0	154	154	85	0	0	44	0	25	0	0	0	1	0	0	1	1	0	0	0	0	0	0	0	0	0	0	0	0	0	1	1	0	56	0	0	70	140	0	0	0	0	0	0	0
293	42	2	2	1	1	2991.7	3709.4	180	760	2050	460	0	48.4	211	0	0	0	0	1	1	1	0	0	0	0	0	0	0	0	0	0	1	0	1	3	1	0	0	0	70	70	140	0	0	0	0	0	0	0
294	71	2	2	3	1	1723.3	1882.7	310	0	1347	87	0	26.7	112	0	1	0	0	0	0	0	0	0	0	0	0	0	0	0	0	0	0	0	0	1	1	110	0	0	0	0	0	0	0	0	0	0	0	0
295	39	2	2	4	1	115	7268.8	1927	1290	3099	358	0	383.8	211	0	2	0	0	0	0	0	0	0	2	2	0	0	0	0	0	0	0	0	0	4	4	220	0	0	0	0	0	0	0	41.2	41.2	0	0	0
296	60	2	2	1	0	172	652	269	0	0	200	0	0	183	0	0	2	0	0	0	0	0	0	0	0	0	0	0	0	0	0	0	0	0	0	0	0	112	0	0	0	0	0	0	0	0	0	0	0
297	39	2	2	5	0	142.8	935.5	344	0	0	146	403	42.5	0	0	0	0	0	0	1	1	0	0	0	0	0	0	0	0	0	0	0	1	0	2	4	0	0	0	0	70	140	0	0	0	0	0	0	0
298	62	2	2	3	1	268	3227.5	928	0	1282	840	0	9.5	168	0	1	0	1	0	0	0	0	0	0	0	0	0	0	0	0	0	0	0	0	1	1	110	0	47	0	0	0	0	0	0	0	0	0	0
299	37	2	2	5	0	92	1646	685	0	0	409	510	0	42	0	0	0	0	0	0	0	0	0	0	0	0	0	0	0	0	0	0	0	0	3	1	0	0	0	0	0	0	0	0	0	0	0	0	0
300	65	2	2	3	0	274	274	85	0	0	147	0	0	42	0	0	0	0	0	1	1	0	0	1	1	1	0	0	0	0	0	1	0	0	1	1	0	0	0	0	70	140	0	0	20.6	20.6	80	0	0
301	38	2	2	4	0	115	115	92	0	0	23	0	0	0	0	0	1	0	0	0	0	0	0	1	0	1	0	0	0	0	0	0	0	0	2	1	0	56	0	0	0	0	0	0	20.6	0	80	0	0
302	41	2	2	2	1	115	4249.2	184	645	3099	124	0	47.2	150	0	0	0	0	1	1	1	0	0	1	0	0	0	0	0	0	0	0	0	0	1	1	0	0	0	70	70	140	0	0	20.6	0	0	0	0
304	52	2	2	2	1	230	4497.5	660	520	2460	580	0	43.5	234	0	0	0	0	0	2	1	0	0	0	0	0	0	0	0	1	0	0	0	1	2	1	0	0	0	0	140	140	0	0	0	0	0	0	0
305	36	2	2	1	0	140	702.9	450	0	0	170	0	40.9	42	0	0	0	0	0	0	0	0	0	0	0	0	0	0	0	0	0	0	0	0	1	1	0	0	0	0	0	0	0	0	0	0	0	0	0
306	45	2	2	5	1	196.75	6097.8	1670	0	3320	580	131	232.8	164	0	0	0	0	1	1	2	1	0	3	2	2	0	0	0	10	0	3	0	0	4	1	0	0	0	70	70	280	226.2	0	61.8	41.2	160	0	0
307	52	2	2	1	1	100	4717.4	860	1040	2030	500	0	53.4	234	0	0	0	0	0	0	1	0	0	1	0	0	0	0	0	0	0	0	0	0	2	4	0	0	0	0	0	140	0	0	20.6	0	0	0	0
308	46	2	2	3	0	202	332	200	0	0	90	0	0	42	0	1	0	1	0	0	0	0	0	0	0	0	0	0	0	0	0	0	0	0	1	1	110	0	47	0	0	0	0	0	0	0	0	0	0
309	38	2	2	3	0	180	2532.5	770	520	0	630	86	484.5	42	0	1	0	0	0	0	0	0	0	1	1	1	0	0	0	0	0	0	0	0	2	1	110	0	0	0	0	0	0	0	20.6	20.6	80	0	0
310	32	2	2	2	1	230	4140.65	310	860	2450	300	0	70.65	150	0	0	0	0	0	1	1	0	0	0	0	0	0	0	0	0	0	1	1	0	2	1	0	0	0	0	70	140	0	0	0	0	0	0	0
311	60	2	2	6	1	100	2163	200	590	1350	0	0	23	0	0	0	0	0	0	1	1	0	0	0	0	0	0	0	0	0	0	0	0	0	1	1	0	0	0	0	70	140	0	0	0	0	0	0	0
312	46	2	2	1	1	100	3446.55	300	390	2400	130	0	34.55	192	0	0	0	1	1	1	1	0	0	0	0	1	0	0	0	1	0	0	0	1	4	1	0	0	47	70	70	140	0	0	0	0	80	0	0
313	45	2	2	2	0	597.5	727.5	160	0	0	510	0	15.5	42	0	0	0	1	1	1	1	0	0	1	1	1	0	0	0	0	0	0	0	0	3	2	0	0	47	70	70	140	0	0	20.6	20.6	80	0	0
314	42	2	2	4	1	70	3104.5	760	0	2070	230	0	44.5	0	0	0	0	0	1	0	0	0	0	0	0	0	0	0	0	3	0	0	0	0	2	1	0	0	0	70	0	0	0	0	0	0	0	0	0
315	67	2	2	1	0	373.8	513.8	200	0	0	250	0	21.8	42	0	1	0	0	0	0	0	0	0	0	3	0	0	0	0	0	0	4	0	0	2	1	110	0	0	0	0	0	0	0	0	61.8	0	0	0
316	47	2	2	3	1	202.1	1786.5	580	0	930	160	0	32.5	84	0	0	0	0	0	1	1	0	0	0	0	0	0	0	0	0	0	1	0	0	2	1	0	0	0	0	70	140	0	0	0	0	0	0	0
317	42	2	2	1	0	140	462	200	0	0	220	0	0	42	0	1	0	0	0	0	0	0	0	0	0	0	0	0	0	3	0	1	0	0	2	1	110	0	0	0	0	0	0	0	0	0	0	0	0
318	45	2	2	2	1	180	3675.2	200	590	2530	160	0	45.2	150	0	0	0	1	0	0	0	0	0	0	0	0	0	0	0	0	0	0	0	0	3	2	0	0	47	0	0	0	0	0	0	0	0	0	0
319	71	2	2	4	0	294.5	720.5	170	0	0	130	348	30.5	42	0	1	0	0	0	0	0	0	0	0	0	0	0	0	0	0	0	1	0	0	1	1	110	0	0	0	0	0	0	0	0	0	0	0	0
320	42	2	2	2	1	216.3	3945.3	300	590	2530	290	0	43.3	192	0	0	0	0	1	1	1	1	0	0	0	0	0	0	0	1	0	1	0	1	2	1	0	0	0	70	70	140	226.2	0	0	0	0	0	0
321	39	2	2	2	1	1850	2231.05	80	400	1300	250	0	9.05	192	0	0	0	1	0	1	1	0	0	0	0	0	0	0	0	2	0	0	0	0	2	1	0	0	47	0	70	140	0	0	0	0	0	0	0
323	44	2	2	1	1	84	10551.4	2383	2088	3761	1902	0	183.35	234	0	0	0	0	0	0	0	0	0	0	0	0	0	0	0	0	0	0	0	0	1	1	0	0	0	0	0	0	0	0	0	0	0	0	0
324	48	2	2	1	1	185	7379.15	927	2205	3456	449	0	88.15	254	0	0	0	0	0	2	2	0	0	0	0	0	0	0	0	0	0	2	0	0	1	1	0	0	0	0	140	280	0	0	0	0	0	0	0
325	44	2	2	5	1	191.3	6505.5	420	2270	2453	1103	0	67.5	192	0	0	2	0	2	0	1	0	0	0	2	1	0	0	0	14	0	2	0	0	3	4	0	112	0	140	0	140	0	0	0	41.2	80	0	0
326	53	2	2	2	0	139.3	279.3	161	0	0	108	0	10.3	0	0	2	0	0	0	0	0	0	0	1	0	0	0	0	0	0	0	2	6	0	2	2	220	0	0	0	0	0	0	0	20.6	0	0	0	0
327	49	2	2	2	1	4903.7	5997.1	419	2205	2453	581	65	124.1	150	0	0	0	0	1	0	1	0	0	0	0	1	0	0	0	0	0	0	0	3	2	1	0	0	0	70	0	140	0	0	0	0	80	0	0
329	42	2	2	1	0	145	1006	336	0	0	491	0	76	103	0	1	0	0	0	0	0	0	0	1	0	0	0	0	0	0	0	0	0	0	2	2	110	0	0	0	0	0	0	0	20.6	0	0	0	0
330	73	2	2	3	1	83	3348.3	759	0	2175	134	126	28.3	126	0	0	0	0	0	0	0	0	0	0	0	0	0	0	0	0	0	2	0	0	1	1	0	0	0	0	0	0	0	0	0	0	0	0	0
331	48	2	2	2	1	0	6958.65	1172	2205	2453	449	0	397.65	282	0	0	0	1	1	1	0	0	0	1	1	0	0	0	0	0	0	0	0	0	1	1	0	0	47	70	70	0	0	0	20.6	20.6	0	0	0
332	50	2	2	2	0	411.5	1006.2	420	0	0	514	0	30.2	42	0	0	0	0	0	1	1	0	0	0	0	0	0	0	0	0	0	0	3	0	1	1	0	0	0	0	70	140	0	0	0	0	0	0	0
333	54	2	2	3	1	118	2274.85	249	725	985	246	0	27.85	42	0	0	0	0	0	1	1	0	0	0	0	0	0	0	0	0	0	0	0	0	1	1	0	0	0	0	70	140	0	0	0	0	0	0	0
			yo-sair (1), keskus/alue (2)	vuotohäiriö (1), myoma (2), polyyppi (3), dysmenorrhea (4), endometrioosi (5), laskeuma (6), muu (7)	oper (1), ei oper (0)
[truncated: 95 more columns]
